# Supplementary material for: Food Grade Synthesis of Hetero-Coupled Biflavones and 3D-Quantitative Structure–Activity Relationship (QSAR) Modeling of Antioxidant Activity
Source: Antioxidants (Basel). 2025 Jun 16;14(6):742. doi: 10.3390/antiox14060742 (PMC12189461; doi:10.3390/antiox14060742)
Supplement: Supplementary file 1 [file antioxidants-14-00742-s001.zip]

Archive with 1 entries (1 files):
- antioxidants-3668507-supplementary.pdf
